# Supplementary material for: A Novel C1q Domain-Containing Protein Isolated from the Mollusk Modiolus kurilensis Recognizing Glycans Enriched with Acidic Galactans and Mannans
Source: Mar Drugs. 2021 Nov 26;19(12):668. doi: 10.3390/md19120668 (PMC8706970; doi:10.3390/md19120668)
Supplement: Supplementary file 1 [file marinedrugs-19-00668-s001.zip]

Archive with 1 entries (1 files):
- marinedrugs-1461086-supplementary.pdf
